# Supplementary material for: Impact of water on the fracture behavior of an advanced lithium disilicate
Source: PeerJ. 2026 Apr 28;14:e21170. doi: 10.7717/peerj.21170 (PMC13134543; doi:10.7717/peerj.21170)
Supplement: Supplemental Information 1 — Sheet 1 presents montonic test data including specimens’ dimension and load. Sheet 2 showed the stepwise fatigue test data including step load and cycles when failures occured. Sheet 3 exhibits concentrations of elements (ions) detected in the storage water in comparison with control. [file peerj-14-21170-s001.xlsx]

## Sheet: stength
Group	Specimen	Width	Thickness	Load
no water storage + dry test	1	1.01	1.01	22.42
	2	0.96	1.01	19.03
	3	0.94	0.97	23.05
	4	1.08	0.97	14.3
	5	0.99	1.01	19.26
	6	0.96	0.97	10.95
	7	0.86	0.98	20.84
	8	1	1.05	17.03
	9	1.05	1.07	33.34
	10	0.99	0.97	20.68
	11	0.98	0.95	20.84
	12	1	1.05	24.52
	13	0.99	1.05	30.8
	14	1.05	1.06	23.83
	15	0.98	1.2	37.25
water storage + dry test	1	1.12	0.98	28.21
	2	1.01	1	13.58
	3	1.02	0.98	29.23
	4	0.97	1.02	25.31
	5	0.96	1.01	20.15
	6	1.11	0.97	27.75
	7	0.97	0.89	21.11
	8	1.04	1.02	30.08
	9	0.96	1.07	23.93
	10	1.23	0.98	30.87
	11	0.93	1.07	30.71
	12	0.96	1.21	36.98
	13	0.97	0.99	23.28
	14	0.95	0.97	23.44
	15	0.98	0.99	24.1
no water storage + wet test	1	1.05	1.01	16.93
	2	1.19	1.01	19.63
	3	1.05	1.09	20.65
	4	1.13	1	17.36
	5	1.09	0.96	19.33
	6	0.96	0.98	14.1
	7	1.07	0.97	13.28
	8	0.96	1	12.53
	9	1.01	0.99	17.06
	10	0.96	1.06	16.47
	11	1.01	1.27	34.16
	12	1	0.98	14.63
	13	1.01	0.96	15.39
	14	1.01	1.04	21.37
	15	0.95	0.98	11.9
Water storage + wet test	1	1.05	0.958	13.71
	2	0.96	0.97	18.54
	3	0.92	0.98	14.1
	4	1.05	0.97	11.47
	5	1.05	0.96	15.32
	6	0.96	1.07	20.78
	7	0.97	0.97	13.45
	8	0.97	1.04	10.49
	9	1.14	0.94	19.33
	10	1.04	1.17	16.9
	11	1.17	1.08	21.04
	12	0.96	0.95	15.12
	13	0.95	1.18	30.18
	14	0.98	1.22	32.15
	15	1.05	1.08	23.21

## Sheet: fatigue
Group	no	STEP_LOAD	STEP_CYCLES
Dry specimens + dry test	1	10	826
	2	12.5	482
	3	15	3008
	4	10	816
	5	12.5	329
	6	15	1581
	7	15	6914
	8	15	401
	9	10	3592
	10	12.5	2134
	11	10	970
	12	10	1269
	13	15	6557
	14	12.5	944
	15	15	1047
Water storage + test in water	1	10	4148
	2	12.5	382
	3	15	604
	4	20	1488
	5	12.5	57
	6	12.5	72
	7	15	4079
	8	12.5	261
	9	10	7444
	10	10	1661
	11	7.5	1642
	12	10	2158
	13	12.5	6522
	14	12.5	50
	15	10	2873

## Sheet: ICP-MS
Concentrations of elements [ppb] in the undiluted solutions
Element	Control	±*	Sample	±*	Note
Li	<0.049		3667.83	308.877
Mg	2.24678	1.6398
Si	<0.970		8.62448	2.3644
P	<10.44		1031.42	176.818
Cr	0.126049	0.0984149	0.453214	0.185451
Fe	<3.0		<3.2
Ni	0.0784791	0.238448	<0.26
Zn	0.437513	0.447918	0.272116	0.27884
Sr	0.0940357	0.0210108	0.0423899	0.0180911
Zr	<1.3		0.0878872	0.742203
* Uncertainty at 68% confidence level
'<' signs indicate at 95% confidence level that the original sample had less than the quoted concentration value
